# Supplementary material for: EGFR-Targeted Photodynamic Treatment of Triple Negative Breast Cancer Cell Lines Using Porphyrin–Peptide Conjugates: Synthesis and Mechanistic Insight
Source: Molecules. 2025 Aug 29;30(17):3533. doi: 10.3390/molecules30173533 (PMC12429880; doi:10.3390/molecules30173533)
Supplement: Supplementary file 1 [file molecules-30-03533-s001.zip]

Archive with 1 entries (1 files):
- molecules-3813124-supplementary.pdf
